# Supplementary material for: Structural basis of intron selection by U2 snRNP in the presence of covalent inhibitors
Source: Nat Commun. 2021 Jul 23;12:4491. doi: 10.1038/s41467-021-24741-1 (PMC8302644; doi:10.1038/s41467-021-24741-1)
Supplement: Supplementary file 2 — Supplementary Dataset 1 [file 41467_2021_24741_MOESM2_ESM.xlsx]

## Sheet: Sheet1
	Protein	Alternative name	Uniprot Accession Number	Accession Number	Molecular Weight	Exclusive Unique Peptide Count	Exclusive Spectrum Count	Annotation
1	SF3B3	SF3b130	Q15393	Q15393|SF3B3_HUMAN	136 kDa	69	442	U2 snRNP, SF3B
3	SF3B1	SF3b155	O75533	O75533|SF3B1_HUMAN	146 kDa	83	389	U2 snRNP, SF3B
2	DDX46	hPRP5	Q7L014, A0A0C4DG89	A0A0C4DG89|A0A0C4DG89_HUMAN	117 kDa	77	354	U2-associated, RNA helicase
4	SF3A1	SF3a120	Q15459, A0A024R1K8	A0A024R1K8|A0A024R1K8_HUMAN (+1)	89 kDa	49	233	U2 snRNP, SF3A
7	PRPF40A	FBP11, HIP-10	O75400	O75400|PR40A_HUMAN	109 kDa	31	185	Alternative regulator, U1-associated
5	SF3B2	SF3b145	Q13435	Q13435|SF3B2_HUMAN	100 kDa	47	166	U2 snRNP, SF3B
11	PUF60	FIR	Q9UHX1, A0A0J9YVP6	A0A0J9YVP6|A0A0J9YVP6_HUMAN	57 kDa	26	155	Splicing factor, E complex
6	RBM25	RED120	P49756	P49756|RBM25_HUMAN	100 kDa	43	150	Alternative regulator, U1-associated
9	RBM39	CAPERalpha	Q14498	Q14498|RBM39_HUMAN	59 kDa	29	145	Alternative regulator, U2-associated
10	DHX15	hPRP43	O43143	O43143|DHX15_HUMAN	91 kDa	37	138	U2 associated, RNA helicase
13	SNRPA1	U2-A'	P09661	P09661|RU2A_HUMAN	28 kDa	25	130	U2 snRNP, U2 core
16	SF1	mBBP, ZNF162	Q15637, A0A024R566	A0A024R566|A0A024R566_HUMAN	62 kDa	17	116	Splicing factor, E complex
19	SRSF1		Q07955	Q07955|SRSF1_HUMAN	28 kDa	16	104	SR
18	SNRPB	Sm-B/B'	B4DVS0	B4DVS0|B4DVS0_HUMAN	24 kDa	12	95	Sm ring
20	SF3A3	SF3a60	B3KY12	B3KY12|B3KY12_HUMAN	59 kDa	24	92	U2 snRNP, SF3A
24	SRSF11		Q5T760	Q5T760|Q5T760_HUMAN (+1)	42 kDa	11	92	SR
21	HNRPA1		A0A024RAZ7	A0A024RAZ7|A0A024RAZ7_HUMAN (+3)	39 kDa	21	87	hnRNP
27	SNRPA	U1-A	B2R802	B2R802|B2R802_HUMAN	31 kDa	15	78	U1 snRNP
26	PCBP1	hnRNP E1	Q15365	Q15365|PCBP1_HUMAN (+1)	37 kDa	17	75	hnRNP
14	SNRNP70	U1-70K	P08621, A0A024QZD5	A0A024QZD5|A0A024QZD5_HUMAN (+1)	52 kDa	19	73	U1 snRNP
28	U2AF2	U2AF65	P26368	P26368|U2AF2_HUMAN	54 kDa	22	72	Splicing factor, E complex
33	SNRPD3	Sm-D3	P62318	P62318|SMD3_HUMAN	14 kDa	9	70	Sm ring
25	SNRPD2	Sm-D2	P62316	P62316|SMD2_HUMAN	14 kDa	12	67	Sm ring
30	LUC7L3		O95232	O95232|LC7L3_HUMAN	51 kDa	16	64	Alternative regulator, U1-associated
38	SNRPD1	Sm-D1	P62314	P62314|SMD1_HUMAN	13 kDa	7	54	Sm ring
32	SF3B6	SF3a14a, p14	Q9Y3B4	Q9Y3B4|SF3B6_HUMAN	15 kDa	7	50	U2 snRNP, SF3B
34	DNAJC8	SPF31	O75937	O75937|DNJC8_HUMAN	30 kDa	18	46
29	SRSF7		Q16629	Q16629|SRSF7_HUMAN	27 kDa	12	46	SR
52	SNRPB2	U2-B''	P08579	P08579|RU2B_HUMAN	25 kDa	10	42	U2 snRNP, U2 core
37	SFRS6		A8K588	A8K588|A8K588_HUMAN (+1)	39 kDa	8	34	SR
48	SFRS12	SREK1	B3KRJ9	B3KRJ9|B3KRJ9_HUMAN	58 kDa	10	33	SR
45	HNRNPA2B1		P22626	P22626|ROA2_HUMAN	37 kDa	12	33	hnRNP
43	SF3A2	SF3a66	Q05DF2	Q05DF2|Q05DF2_HUMAN (+1)	51 kDa	11	31	U2 snRNP, SF3A
47	HNRNPUL1		Q9BUJ2	Q9BUJ2|HNRL1_HUMAN	96 kDa	20	31	hnRNP
58	SF3B4	SF3b49	Q15427	Q15427|SF3B4_HUMAN	44 kDa	7	30	U2 snRNP, SF3B
31	SNRNP200	hBrr2, U5-200K	O75643	O75643|U520_HUMAN	245 kDa	23	29	trisnRNP
64	SKIV2L2		P42285	P42285|SK2L2_HUMAN	118 kDa	25	27	miscellaneous
42	PHF5A	SF3b14b	Q7RTV0, A0A024R1U2	A0A024R1U2|A0A024R1U2_HUMAN (+1)	12 kDa	6	26	U2 snRNP, SF3B
40	ZNF207		J3QRS9	J3QRS9|J3QRS9_HUMAN (+2)	53 kDa	5	26	miscellaneous
56	U2AF1	U2AF35	P0DN76	P0DN76|U2AF5_HUMAN (+1)	28 kDa	9	26	Splicing factor, E complex
44	SON	DBP5	P18583	P18583|SON_HUMAN	264 kDa	13	26	SR
70	EFTUD2	hSNU114, SNRP116, U5-116k	Q15029	Q15029|U5S1_HUMAN	109 kDa	22	26	trisnRNP
57	DHX36		Q9H2U1	Q9H2U1|DHX36_HUMAN	115 kDa	21	26	RNA helicase
39	PRPF8	hPRP8	Q6P2Q9	Q6P2Q9|PRP8_HUMAN	274 kDa	22	24	trisnRNP
60	SFRS2		A0A024R8U5	A0A024R8U5|A0A024R8U5_HUMAN (+1)	25 kDa	2	23	SR
59	DDX5	p68	B5BUE6	B5BUE6|B5BUE6_HUMAN (+1)	69 kDa	10	23	Alternative regulator, RNA helicase
49	SNRPE	Sm-E	P62304	P62304|RUXE_HUMAN	11 kDa	5	22	Sm ring
62	HNRNPA0		Q13151	Q13151|ROA0_HUMAN	31 kDa	13	22	hnRNP
53	RBM5		A0A024R2U6	A0A024R2U6|A0A024R2U6_HUMAN (+1)	92 kDa	13	21	Splicing factor, A complex
63	EXOSC10		Q01780	Q01780|EXOSX_HUMAN	101 kDa	16	20	miscellaneous
55	PRPF6	hPRP6	O94906	O94906|PRP6_HUMAN	107 kDa	15	19	trisnRNP
82	SFRS10		Q8N1H4	Q8N1H4|Q8N1H4_HUMAN	29 kDa	8	18	SR
78	IGF2BP3		O00425	O00425|IF2B3_HUMAN	64 kDa	13	17
87	SYNCRIP		O60506	O60506|HNRPQ_HUMAN	70 kDa	13	17
54	SNRPG	Sm-G	P62308	P62308|RUXG_HUMAN	8 kDa	4	16	Sm ring
74	DHX9		Q08211	Q08211|DHX9_HUMAN	141 kDa	13	14	RNA helicase
66	ZCCHC8		Q6NZY4	Q6NZY4|ZCHC8_HUMAN	79 kDa	7	14	miscellaneous
72	ZC3HAV1		Q7Z2W4	Q7Z2W4|ZCCHV_HUMAN	101 kDa	10	14	miscellaneous
69	RSRC2		Q7L4I2	Q7L4I2|RSRC2_HUMAN	51 kDa	6	13	SR
73	LUC7L		Q9NQ29	Q9NQ29|LUC7L_HUMAN	44 kDa	7	13	Alternative regulator, U1-associated
77	DDX23		A0A024R0Z3	A0A024R0Z3|A0A024R0Z3_HUMAN (+1)	96 kDa	11	11	RNA helicase
84	SFRS5		A0A024R6D8	A0A024R6D8|A0A024R6D8_HUMAN (+1)	31 kDa	5	11	SR
85	PCBP2		H3BRU6	H3BRU6|H3BRU6_HUMAN	32 kDa	8	11
79	MSI2		Q96DH6	Q96DH6|MSI2H_HUMAN	35 kDa	6	11
100	IGF2BP1		Q9NZI8	Q9NZI8|IF2B1_HUMAN	63 kDa	7	11
91	USP39		Q53GS9	Q53GS9|SNUT2_HUMAN	65 kDa	7	10	trisnRNP
97	HNRNPA3		P51991	P51991|ROA3_HUMAN	40 kDa	7	9	hnRNP
92	YBX1		P67809	P67809|YBOX1_HUMAN	36 kDa	4	9
83	SRSF9		Q13242	Q13242|SRSF9_HUMAN	26 kDa	8	9	SR
76	DDX42	SF3b125	Q86XP3	Q86XP3|DDX42_HUMAN	103 kDa	9	9	U2-associated, RNA helicase
88	NUMA1		A0A024R5M9	A0A024R5M9|A0A024R5M9_HUMAN (+2)	237 kDa	1	8
106	SMU1		A0MNN4	A0MNN4|A0MNN4_HUMAN (+1)	58 kDa	8	8	Splicing factor, B complex
81	SFRS3		B2R6F3	B2R6F3|B2R6F3_HUMAN (+1)	19 kDa	3	8	SR
102	PRP3		B2R791	B2R791|B2R791_HUMAN	78 kDa	7	8	trisnRNP
95	SNRPF	Sm-F	P62306	P62306|RUXF_HUMAN	10 kDa	3	8	Sm ring
114	PRPF4		Q5T1M7	Q5T1M7|Q5T1M7_HUMAN	58 kDa	7	8	trisnRNP
80	ACIN1		Q9UKV3	Q9UKV3|ACINU_HUMAN	152 kDa	5	8	EJC
130	SF4	SUGP1	A5PLN4	A5PLN4|A5PLN4_HUMAN (+1)	73 kDa	6	7	Splicing factor, E complex
89	ZC3H18		Q86VM9	Q86VM9|ZCH18_HUMAN	106 kDa	3	7
112	HNRNPAB		Q99729	Q99729|ROAA_HUMAN	36 kDa	6	6	hnRNP
109	SF3B5	SF3b10	Q9BWJ5	Q9BWJ5|SF3B5_HUMAN	10 kDa	4	6	U2 snRNP, SF3B
124	hCG_2005638		A0A024RCM3	A0A024RCM3|A0A024RCM3_HUMAN (+1)	49 kDa	4	5
142	SNRPC	U1-C	P09234	P09234|RU1C_HUMAN (+1)	17 kDa	3	5	U1 snRNP
107	HNRNPU		Q00839	Q00839|HNRPU_HUMAN	91 kDa	4	5	hnRNP
111	TRA2A	TRA2-alpha	Q13595	Q13595|TRA2A_HUMAN (+1)	33 kDa	4	5	SR
128	EXOSC2		Q13868	Q13868|EXOS2_HUMAN	33 kDa	4	5	miscellaneous
134	TOE1		Q96GM8	Q96GM8|TOE1_HUMAN	57 kDa	5	5	miscellaneous
141	NSUN5		Q96P11	Q96P11|NSUN5_HUMAN	47 kDa	4	5	miscellaneous
101	PAXBP1		Q9Y5B6	Q9Y5B6|PAXB1_HUMAN	105 kDa	5	5
119	IGF2BP2		Q9Y6M1	Q9Y6M1|IF2B2_HUMAN	66 kDa	3	5	miscellaneous
149	EXOSC7		A0A024R2P7	A0A024R2P7|A0A024R2P7_HUMAN (+2)	32 kDa	3	4	miscellaneous
168	CSDA		A0A024RAQ1	A0A024RAQ1|A0A024RAQ1_HUMAN (+1)	40 kDa	2	4	miscellaneous
132	SNRNP40	U5-40k, WDR57	A0MNP2	A0MNP2|A0MNP2_HUMAN (+1)	39 kDa	4	4	trisnRNP
99	AQR		A8K6F0	A8K6F0|A8K6F0_HUMAN	171 kDa	3	4	IBC, RNA helicase, Bact complex
148	CCAR2		B3KTJ9	B3KTJ9|B3KTJ9_HUMAN (+1)	103 kDa	4	4	miscellaneous
140	RNPS1		D3DU92	D3DU92|D3DU92_HUMAN (+2)	34 kDa	3	4	EJC
133	CIRBP		K7ELT6	K7ELT6|K7ELT6_HUMAN (+1)	15 kDa	4	4	miscellaneous
104	SART1	hSNU66	O43290	O43290|SNUT1_HUMAN	90 kDa	4	4	trisnRNP
118	HTATSF1	Tat-SF1	O43719	O43719|HTSF1_HUMAN	86 kDa	4	4	U2-associated
90	UBA52		P62987	P62987|RL40_HUMAN (+1)	15 kDa	2	4
121	AUF1	p37	Q12771	Q12771|Q12771_HUMAN	31 kDa	3	4	miscellaneous
93	HELZ2		Q9BYK8	Q9BYK8|HELZ2_HUMAN	295 kDa	3	4
158	EXOSC4		Q9NPD3	Q9NPD3|EXOS4_HUMAN	26 kDa	3	4	miscellaneous
163	EXOSC5		Q9NQT4	Q9NQT4|EXOS5_HUMAN	25 kDa	3	4	miscellaneous
105	LUC7L2		Q9Y383	Q9Y383|LC7L2_HUMAN	47 kDa	3	4	Alternative regulator, U1-associated
171	CD2BP2		A0A024QZC1	A0A024QZC1|A0A024QZC1_HUMAN (+1)	38 kDa	3	3
61	HNRNPM		A0A087X0X3	A0A087X0X3|A0A087X0X3_HUMAN	78 kDa	3	3	hnRNP
103	RBM10		A0A0A0MR66	A0A0A0MR66|A0A0A0MR66_HUMAN	110 kDa	3	3
157	RED		B2R5Y4	B2R5Y4|B2R5Y4_HUMAN (+2)	66 kDa	3	3	Splicing factor, B complex
147	HNRNPH1		G8JLB6	G8JLB6|G8JLB6_HUMAN	51 kDa	3	3	hnRNP
144	RBM7		J3KPD3	J3KPD3|J3KPD3_HUMAN	31 kDa	3	3	miscellaneous
146	HNRNPR		O43390	O43390|HNRPR_HUMAN	71 kDa	3	3	hnRNP
122	RBMX	hnRNP G, HNRPG	P38159	P38159|RBMX_HUMAN	42 kDa	2	3	hnRNP
137	PURA		Q2NLC9	Q2NLC9|Q2NLC9_HUMAN	34 kDa	3	3	miscellaneous
165	SRSF4		Q53F45	Q53F45|Q53F45_HUMAN	44 kDa	2	3	SR
161	SRSF10		Q5JRI1	Q5JRI1|Q5JRI1_HUMAN	21 kDa	3	3	SR
150	EXOSC6		Q5RKV6	Q5RKV6|EXOS6_HUMAN	28 kDa	3	3	miscellaneous
123	DKFZp762M013		Q69YP1	Q69YP1|Q69YP1_HUMAN	87 kDa	3	3
98	XAB2	hSYF1	Q71SV8	Q71SV8|Q71SV8_HUMAN	100 kDa	3	3	NTC, Bact complex
167	TRIM56		Q9BRZ2	Q9BRZ2|TRI56_HUMAN	81 kDa	3	3
135	MOV10		Q9HCE1	Q9HCE1|MOV10_HUMAN	114 kDa	3	3
160	hCG_27698		A0A024RAS3	A0A024RAS3|A0A024RAS3_HUMAN (+2)	51 kDa	2	2
116	FLJ10154	hCG_1642461	A0A024RDW4	A0A024RDW4|A0A024RDW4_HUMAN (+1)	33 kDa	2	2
138	PABPC1		A0A087WTT1	A0A087WTT1|A0A087WTT1_HUMAN	59 kDa	2	2	miscellaneous
173	CTNNBL1		A0A087WUB9	A0A087WUB9|A0A087WUB9_HUMAN (+1)	66 kDa	2	2	NTC, Bact complex
151	EXOSC9		A5PLM5	A5PLM5|A5PLM5_HUMAN	49 kDa	2	2	miscellaneous
139	PRPF4B		B4DZQ5	B4DZQ5|B4DZQ5_HUMAN	115 kDa	2	2	trisnRNP
156	NXF1		E9PIN3	E9PIN3|E9PIN3_HUMAN	68 kDa	2	2
164	RBM42		K7EP90	K7EP90|K7EP90_HUMAN	48 kDa	2	2
108	CDK11B		P21127	P21127|CD11B_HUMAN	93 kDa	2	2	kinase
127	HNRNPL		Q6NTA2	Q6NTA2|Q6NTA2_HUMAN	62 kDa	2	2	hnRNP
136	DDX17		Q92841	Q92841|DDX17_HUMAN	80 kDa	2	2
154	RBM4	hLark	Q9BWF3	Q9BWF3|RBM4_HUMAN	40 kDa	2	2	Alternative regulator
152	ISY1		Q9ULR0	Q9ULR0|ISY1_HUMAN	33 kDa	2	2	IBC, Bact complex
153	GEMIN5		B7ZLC9	B7ZLC9|B7ZLC9_HUMAN (+1)	168 kDa	1	1	miscellaneous
129	PRPF31	hPRP31	E7EVX8	E7EVX8|E7EVX8_HUMAN	55 kDa	1	1	trisnRNP
143	ALYREF		E9PB61	E9PB61|E9PB61_HUMAN	28 kDa	1	1	miscellaneous
155	U2SURP	SR140	O15042	O15042|SR140_HUMAN	118 kDa	1	1	U2-associated
182	HSPB1		P04792	P04792|HSPB1_HUMAN (+1)	23 kDa	1	1	miscellaneous
183	LSM6		P62312	P62312|LSM6_HUMAN	9 kDa	1	1	trisnRNP
145	PRPF19		Q9UMS4	Q9UMS4|PRP19_HUMAN	55 kDa	1	1	NTC, Bact complex
180	LSM2		Q9Y333	Q9Y333|LSM2_HUMAN	11 kDa	1	1	trisnRNP
120	SAP18		X6RAL5	X6RAL5|X6RAL5_HUMAN	20 kDa	1	1	EJC

## Sheet: Sheet2
	Protein	Alternative name	Uniprot Accession Number	Accession Number	Molecular Weight	Exclusive Unique Peptide Count	Exclusive Spectrum Count	Annotation
1	SF3B3	SF3b130	Q15393	Q15393|SF3B3_HUMAN	136 kDa	69	442	U2 snRNP, SF3B
2	DDX46	hPRP5	Q7L014, A0A0C4DG89	A0A0C4DG89|A0A0C4DG89_HUMAN	117 kDa	77	354	U2-associated, RNA helicase
3	SF3B1	SF3b155	O75533	O75533|SF3B1_HUMAN	146 kDa	83	389	U2 snRNP, SF3B
4	SF3A1	SF3a120	Q15459, A0A024R1K8	A0A024R1K8|A0A024R1K8_HUMAN (+1)	89 kDa	49	233	U2 snRNP, SF3A
5	SF3B2	SF3b145	Q13435	Q13435|SF3B2_HUMAN	100 kDa	47	166	U2 snRNP, SF3B
6	RBM25	RED120	P49756	P49756|RBM25_HUMAN	100 kDa	43	150	Alternative regulator, U1-associated
7	PRPF40A	FBP11, HIP-10	O75400	O75400|PR40A_HUMAN	109 kDa	31	185	Alternative regulator, U1-associated
9	RBM39	CAPERalpha	Q14498	Q14498|RBM39_HUMAN	59 kDa	29	145	Alternative regulator, U2-associated
10	DHX15	hPRP43	O43143	O43143|DHX15_HUMAN	91 kDa	37	138	U2 associated, RNA helicase
11	PUF60	FIR	Q9UHX1, A0A0J9YVP6	A0A0J9YVP6|A0A0J9YVP6_HUMAN	57 kDa	26	155	Splicing factor, E complex
13	SNRPA1	U2-A'	P09661	P09661|RU2A_HUMAN	28 kDa	25	130	U2 snRNP, U2 core
14	SNRNP70	U1-70K	P08621, A0A024QZD5	A0A024QZD5|A0A024QZD5_HUMAN (+1)	52 kDa	19	73	U1 snRNP
16	SF1	mBBP, ZNF162	Q15637, A0A024R566	A0A024R566|A0A024R566_HUMAN	62 kDa	17	116	Splicing factor, E complex
18	SNRPB	Sm-B/B'	B4DVS0	B4DVS0|B4DVS0_HUMAN	24 kDa	12	95	Sm ring
19	SRSF1		Q07955	Q07955|SRSF1_HUMAN	28 kDa	16	104	SR
20	SF3A3	SF3a60	B3KY12	B3KY12|B3KY12_HUMAN	59 kDa	24	92	U2 snRNP, SF3A
21	HNRPA1		A0A024RAZ7	A0A024RAZ7|A0A024RAZ7_HUMAN (+3)	39 kDa	21	87	hnRNP
24	SRSF11		Q5T760	Q5T760|Q5T760_HUMAN (+1)	42 kDa	11	92	SR
25	SNRPD2	Sm-D2	P62316	P62316|SMD2_HUMAN	14 kDa	12	67	Sm ring
26	PCBP1	hnRNP E1	Q15365	Q15365|PCBP1_HUMAN (+1)	37 kDa	17	75	hnRNP
27	SNRPA	U1-A	B2R802	B2R802|B2R802_HUMAN	31 kDa	15	78	U1 snRNP
28	U2AF2	U2AF65	P26368	P26368|U2AF2_HUMAN	54 kDa	22	72	Splicing factor, E complex
29	SRSF7		Q16629	Q16629|SRSF7_HUMAN	27 kDa	12	46	SR
30	LUC7L3		O95232	O95232|LC7L3_HUMAN	51 kDa	16	64	Alternative regulator, U1-associated
31	SNRNP200	hBrr2, U5-200K	O75643	O75643|U520_HUMAN	245 kDa	23	29	trisnRNP
32	SF3B6	SF3a14a, p14	Q9Y3B4	Q9Y3B4|SF3B6_HUMAN	15 kDa	7	50	U2 snRNP, SF3B
33	SNRPD3	Sm-D3	P62318	P62318|SMD3_HUMAN	14 kDa	9	70	Sm ring
34	DNAJC8	SPF31	O75937	O75937|DNJC8_HUMAN	30 kDa	18	46
37	SFRS6		A8K588	A8K588|A8K588_HUMAN (+1)	39 kDa	8	34	SR
38	SNRPD1	Sm-D1	P62314	P62314|SMD1_HUMAN	13 kDa	7	54	Sm ring
39	PRPF8	hPRP8	Q6P2Q9	Q6P2Q9|PRP8_HUMAN	274 kDa	22	24	trisnRNP
40	ZNF207		J3QRS9	J3QRS9|J3QRS9_HUMAN (+2)	53 kDa	5	26	miscellaneous
42	PHF5A	SF3b14b	Q7RTV0, A0A024R1U2	A0A024R1U2|A0A024R1U2_HUMAN (+1)	12 kDa	6	26	U2 snRNP, SF3B
43	SF3A2	SF3a66	Q05DF2	Q05DF2|Q05DF2_HUMAN (+1)	51 kDa	11	31	U2 snRNP, SF3A
44	SON	DBP5	P18583	P18583|SON_HUMAN	264 kDa	13	26	SR
45	HNRNPA2B1		P22626	P22626|ROA2_HUMAN	37 kDa	12	33	hnRNP
47	HNRNPUL1		Q9BUJ2	Q9BUJ2|HNRL1_HUMAN	96 kDa	20	31	hnRNP
48	SFRS12	SREK1	B3KRJ9	B3KRJ9|B3KRJ9_HUMAN	58 kDa	10	33	SR
49	SNRPE	Sm-E	P62304	P62304|RUXE_HUMAN	11 kDa	5	22	Sm ring
52	SNRPB2	U2-B''	P08579	P08579|RU2B_HUMAN	25 kDa	10	42	U2 snRNP, U2 core
53	RBM5		A0A024R2U6	A0A024R2U6|A0A024R2U6_HUMAN (+1)	92 kDa	13	21	Splicing factor, A complex
54	SNRPG	Sm-G	P62308	P62308|RUXG_HUMAN	8 kDa	4	16	Sm ring
55	PRPF6	hPRP6	O94906	O94906|PRP6_HUMAN	107 kDa	15	19	trisnRNP
56	U2AF1	U2AF35	P0DN76	P0DN76|U2AF5_HUMAN (+1)	28 kDa	9	26	Splicing factor, E complex
57	DHX36		Q9H2U1	Q9H2U1|DHX36_HUMAN	115 kDa	21	26	RNA helicase
58	SF3B4	SF3b49	Q15427	Q15427|SF3B4_HUMAN	44 kDa	7	30	U2 snRNP, SF3B
59	DDX5	p68	B5BUE6	B5BUE6|B5BUE6_HUMAN (+1)	69 kDa	10	23	Alternative regulator, RNA helicase
60	SFRS2		A0A024R8U5	A0A024R8U5|A0A024R8U5_HUMAN (+1)	25 kDa	2	23	SR
61	HNRNPM		A0A087X0X3	A0A087X0X3|A0A087X0X3_HUMAN	78 kDa	3	3	hnRNP
62	HNRNPA0		Q13151	Q13151|ROA0_HUMAN	31 kDa	13	22	hnRNP
63	EXOSC10		Q01780	Q01780|EXOSX_HUMAN	101 kDa	16	20	miscellaneous
64	SKIV2L2		P42285	P42285|SK2L2_HUMAN	118 kDa	25	27	miscellaneous
66	ZCCHC8		Q6NZY4	Q6NZY4|ZCHC8_HUMAN	79 kDa	7	14	miscellaneous
69	RSRC2		Q7L4I2	Q7L4I2|RSRC2_HUMAN	51 kDa	6	13	SR
70	EFTUD2	hSNU114, SNRP116, U5-116k	Q15029	Q15029|U5S1_HUMAN	109 kDa	22	26	trisnRNP
72	ZC3HAV1		Q7Z2W4	Q7Z2W4|ZCCHV_HUMAN	101 kDa	10	14	miscellaneous
73	LUC7L		Q9NQ29	Q9NQ29|LUC7L_HUMAN	44 kDa	7	13	Alternative regulator, U1-associated
74	DHX9		Q08211	Q08211|DHX9_HUMAN	141 kDa	13	14	RNA helicase
76	DDX42	SF3b125	Q86XP3	Q86XP3|DDX42_HUMAN	103 kDa	9	9	U2-associated, RNA helicase
77	DDX23		A0A024R0Z3	A0A024R0Z3|A0A024R0Z3_HUMAN (+1)	96 kDa	11	11	RNA helicase
78	IGF2BP3		O00425	O00425|IF2B3_HUMAN	64 kDa	13	17
79	MSI2		Q96DH6	Q96DH6|MSI2H_HUMAN	35 kDa	6	11
80	ACIN1		Q9UKV3	Q9UKV3|ACINU_HUMAN	152 kDa	5	8	EJC
81	SFRS3		B2R6F3	B2R6F3|B2R6F3_HUMAN (+1)	19 kDa	3	8	SR
82	SFRS10		Q8N1H4	Q8N1H4|Q8N1H4_HUMAN	29 kDa	8	18	SR
83	SRSF9		Q13242	Q13242|SRSF9_HUMAN	26 kDa	8	9	SR
84	SFRS5		A0A024R6D8	A0A024R6D8|A0A024R6D8_HUMAN (+1)	31 kDa	5	11	SR
85	PCBP2		H3BRU6	H3BRU6|H3BRU6_HUMAN	32 kDa	8	11
87	SYNCRIP		O60506	O60506|HNRPQ_HUMAN	70 kDa	13	17
88	NUMA1		A0A024R5M9	A0A024R5M9|A0A024R5M9_HUMAN (+2)	237 kDa	1	8
89	ZC3H18		Q86VM9	Q86VM9|ZCH18_HUMAN	106 kDa	3	7
90	UBA52		P62987	P62987|RL40_HUMAN (+1)	15 kDa	2	4
91	USP39		Q53GS9	Q53GS9|SNUT2_HUMAN	65 kDa	7	10	trisnRNP
92	YBX1		P67809	P67809|YBOX1_HUMAN	36 kDa	4	9
93	HELZ2		Q9BYK8	Q9BYK8|HELZ2_HUMAN	295 kDa	3	4
95	SNRPF	Sm-F	P62306	P62306|RUXF_HUMAN	10 kDa	3	8	Sm ring
97	HNRNPA3		P51991	P51991|ROA3_HUMAN	40 kDa	7	9	hnRNP
98	XAB2	hSYF1	Q71SV8	Q71SV8|Q71SV8_HUMAN	100 kDa	3	3	NTC, Bact complex
99	AQR		A8K6F0	A8K6F0|A8K6F0_HUMAN	171 kDa	3	4	IBC, RNA helicase, Bact complex
100	IGF2BP1		Q9NZI8	Q9NZI8|IF2B1_HUMAN	63 kDa	7	11
101	PAXBP1		Q9Y5B6	Q9Y5B6|PAXB1_HUMAN	105 kDa	5	5
102	PRP3		B2R791	B2R791|B2R791_HUMAN	78 kDa	7	8	trisnRNP
103	RBM10		A0A0A0MR66	A0A0A0MR66|A0A0A0MR66_HUMAN	110 kDa	3	3
104	SART1	hSNU66	O43290	O43290|SNUT1_HUMAN	90 kDa	4	4	trisnRNP
105	LUC7L2		Q9Y383	Q9Y383|LC7L2_HUMAN	47 kDa	3	4	Alternative regulator, U1-associated
106	SMU1		A0MNN4	A0MNN4|A0MNN4_HUMAN (+1)	58 kDa	8	8	Splicing factor, B complex
107	HNRNPU		Q00839	Q00839|HNRPU_HUMAN	91 kDa	4	5	hnRNP
108	CDK11B		P21127	P21127|CD11B_HUMAN	93 kDa	2	2	kinase
109	SF3B5	SF3b10	Q9BWJ5	Q9BWJ5|SF3B5_HUMAN	10 kDa	4	6	U2 snRNP, SF3B
111	TRA2A	TRA2-alpha	Q13595	Q13595|TRA2A_HUMAN (+1)	33 kDa	4	5	SR
112	HNRNPAB		Q99729	Q99729|ROAA_HUMAN	36 kDa	6	6	hnRNP
114	PRPF4		Q5T1M7	Q5T1M7|Q5T1M7_HUMAN	58 kDa	7	8	trisnRNP
116	FLJ10154	hCG_1642461	A0A024RDW4	A0A024RDW4|A0A024RDW4_HUMAN (+1)	33 kDa	2	2
118	HTATSF1	Tat-SF1	O43719	O43719|HTSF1_HUMAN	86 kDa	4	4	U2-associated
119	IGF2BP2		Q9Y6M1	Q9Y6M1|IF2B2_HUMAN	66 kDa	3	5	miscellaneous
120	SAP18		X6RAL5	X6RAL5|X6RAL5_HUMAN	20 kDa	1	1	EJC
121	AUF1	p37	Q12771	Q12771|Q12771_HUMAN	31 kDa	3	4	miscellaneous
122	RBMX	hnRNP G, HNRPG	P38159	P38159|RBMX_HUMAN	42 kDa	2	3	hnRNP
123	DKFZp762M013		Q69YP1	Q69YP1|Q69YP1_HUMAN	87 kDa	3	3
124	hCG_2005638		A0A024RCM3	A0A024RCM3|A0A024RCM3_HUMAN (+1)	49 kDa	4	5
127	HNRNPL		Q6NTA2	Q6NTA2|Q6NTA2_HUMAN	62 kDa	2	2	hnRNP
128	EXOSC2		Q13868	Q13868|EXOS2_HUMAN	33 kDa	4	5	miscellaneous
129	PRPF31	hPRP31	E7EVX8	E7EVX8|E7EVX8_HUMAN	55 kDa	1	1	trisnRNP
130	SF4	SUGP1	A5PLN4	A5PLN4|A5PLN4_HUMAN (+1)	73 kDa	6	7	Splicing factor, E complex
132	SNRNP40	U5-40k, WDR57	A0MNP2	A0MNP2|A0MNP2_HUMAN (+1)	39 kDa	4	4	trisnRNP
133	CIRBP		K7ELT6	K7ELT6|K7ELT6_HUMAN (+1)	15 kDa	4	4	miscellaneous
134	TOE1		Q96GM8	Q96GM8|TOE1_HUMAN	57 kDa	5	5	miscellaneous
135	MOV10		Q9HCE1	Q9HCE1|MOV10_HUMAN	114 kDa	3	3
136	DDX17		Q92841	Q92841|DDX17_HUMAN	80 kDa	2	2
137	PURA		Q2NLC9	Q2NLC9|Q2NLC9_HUMAN	34 kDa	3	3	miscellaneous
138	PABPC1		A0A087WTT1	A0A087WTT1|A0A087WTT1_HUMAN	59 kDa	2	2	miscellaneous
139	PRPF4B		B4DZQ5	B4DZQ5|B4DZQ5_HUMAN	115 kDa	2	2	trisnRNP
140	RNPS1		D3DU92	D3DU92|D3DU92_HUMAN (+2)	34 kDa	3	4	EJC
141	NSUN5		Q96P11	Q96P11|NSUN5_HUMAN	47 kDa	4	5	miscellaneous
142	SNRPC	U1-C	P09234	P09234|RU1C_HUMAN (+1)	17 kDa	3	5	U1 snRNP
143	ALYREF		E9PB61	E9PB61|E9PB61_HUMAN	28 kDa	1	1	miscellaneous
144	RBM7		J3KPD3	J3KPD3|J3KPD3_HUMAN	31 kDa	3	3	miscellaneous
145	PRPF19		Q9UMS4	Q9UMS4|PRP19_HUMAN	55 kDa	1	1	NTC, Bact complex
146	HNRNPR		O43390	O43390|HNRPR_HUMAN	71 kDa	3	3	hnRNP
147	HNRNPH1		G8JLB6	G8JLB6|G8JLB6_HUMAN	51 kDa	3	3	hnRNP
148	CCAR2		B3KTJ9	B3KTJ9|B3KTJ9_HUMAN (+1)	103 kDa	4	4	miscellaneous
149	EXOSC7		A0A024R2P7	A0A024R2P7|A0A024R2P7_HUMAN (+2)	32 kDa	3	4	miscellaneous
150	EXOSC6		Q5RKV6	Q5RKV6|EXOS6_HUMAN	28 kDa	3	3	miscellaneous
151	EXOSC9		A5PLM5	A5PLM5|A5PLM5_HUMAN	49 kDa	2	2	miscellaneous
152	ISY1		Q9ULR0	Q9ULR0|ISY1_HUMAN	33 kDa	2	2	IBC, Bact complex
153	GEMIN5		B7ZLC9	B7ZLC9|B7ZLC9_HUMAN (+1)	168 kDa	1	1	miscellaneous
154	RBM4	hLark	Q9BWF3	Q9BWF3|RBM4_HUMAN	40 kDa	2	2	Alternative regulator
155	U2SURP	SR140	O15042	O15042|SR140_HUMAN	118 kDa	1	1	U2-associated
156	NXF1		E9PIN3	E9PIN3|E9PIN3_HUMAN	68 kDa	2	2
157	RED		B2R5Y4	B2R5Y4|B2R5Y4_HUMAN (+2)	66 kDa	3	3	Splicing factor, B complex
158	EXOSC4		Q9NPD3	Q9NPD3|EXOS4_HUMAN	26 kDa	3	4	miscellaneous
160	hCG_27698		A0A024RAS3	A0A024RAS3|A0A024RAS3_HUMAN (+2)	51 kDa	2	2
161	SRSF10		Q5JRI1	Q5JRI1|Q5JRI1_HUMAN	21 kDa	3	3	SR
163	EXOSC5		Q9NQT4	Q9NQT4|EXOS5_HUMAN	25 kDa	3	4	miscellaneous
164	RBM42		K7EP90	K7EP90|K7EP90_HUMAN	48 kDa	2	2
165	SRSF4		Q53F45	Q53F45|Q53F45_HUMAN	44 kDa	2	3	SR
167	TRIM56		Q9BRZ2	Q9BRZ2|TRI56_HUMAN	81 kDa	3	3
168	CSDA		A0A024RAQ1	A0A024RAQ1|A0A024RAQ1_HUMAN (+1)	40 kDa	2	4	miscellaneous
171	CD2BP2		A0A024QZC1	A0A024QZC1|A0A024QZC1_HUMAN (+1)	38 kDa	3	3
173	CTNNBL1		A0A087WUB9	A0A087WUB9|A0A087WUB9_HUMAN (+1)	66 kDa	2	2	NTC, Bact complex
180	LSM2		Q9Y333	Q9Y333|LSM2_HUMAN	11 kDa	1	1	trisnRNP
182	HSPB1		P04792	P04792|HSPB1_HUMAN (+1)	23 kDa	1	1	miscellaneous
183	LSM6		P62312	P62312|LSM6_HUMAN	9 kDa	1	1	trisnRNP
