# Supplementary material for: Structural basis of intron selection by U2 snRNP in the presence of covalent inhibitors
Source: Nat Commun. 2021 Jul 23;12:4491. doi: 10.1038/s41467-021-24741-1 (PMC8302644; doi:10.1038/s41467-021-24741-1)
Supplement: Supplementary file 4 — Source Data [file 41467_2021_24741_MOESM4_ESM.xlsx]

## Sheet: Fig.4a
	SD6		SSA		SD6		SSA		PB		PB
Compound (nM)	PHF5A-WT		PHF5A-WT		PHF5A-C26H		PHF5A-C26H		PHF5A-C26H		PHF5A-WT
4000	1248	950	1197	1212	3455	4476	3904	4120	877	933	1048	1058
1264.91	1057	1086	926	1072	3966	4172	2736	4214	670	722	997	985
400	1064	1156	1059	1185	4048	4120	3051	4130	769	788	1036	1123
126.491	1408	1508	963	1083	3896	4002	2897	4087	790	822	1055	1284
40	2853	3967	1021	1186	3681	4125	2941	4041	963	1239	2384	2711
12.6491	4612	5284	5276	5896	4121	4302	2909	4261	2716	3640	5043	5586
4	4552	5283	5208	6315	3997	4487	3282	4407	3210	4053	5133	5753
1.26491	4633	5104	5224	6140	4125	4395	3116	3973	2990	3980	5286	5777
0.4	4160	4245	5189	5621	4027	4345	3082	3972	3055	3731	5214	5482
0.126491	4184	4367	5369	5945	3938	4379	3367	4249	3157	3909	5306	5613
0	4158	4214	5104	5948	3894	4336	3397	3901	3167	3881	4909	5641

## Sheet: Fig.4b_Fig.S11b
Compound	SSA		SSA		SSA		SSA		SD6		SD6		SD6		SD6		PB		PB		PB		PB
Log10(X)	HCT116-C26H		HCT116-K29A		HCT116-K29R		HCT116-EV		HCT116-C26H		HCT116-K29A		HCT116-K29R		HCT116-EV		HCT116-C26H		HCT116-K29A		HCT116-K29R		HCT116-EV
-0.499657	103.409	104.365	104.568	104.236	110.794	100.923	52.9529	55.4782	105.703	102.871	90.8786	110.925	103.508	109.604	96.1567	111.106	106.544	103.249	109.477	106.54	118.782	98.1542	113.215	113.276
0.000305075	103.8	104.428	48.6192	47.6771	92.6278	86.9628	-30.7891	-38.6289	120.797	106.247	103.27	110.475	111.959	109.574	119.016	119.234	98.8351	101.779	110.532	109.638	110.099	110.722	98.4655	106.488
0.500267	101.981	105.47	-55.6563	-54.3957	0.850739	1.71982	-36.8665	-44.058	108.521	113.681	106.087	115.02	109.148	118.506	112.965	119.118	74.5364	67.9219	78.9457	75.0641	69.6939	54.1893	52.424	52.6894
1.00023	101.039	96.6301	-50.6641	-58.4802	-57.2286	-58.7176	-43.8352	-47.8665	121.006	109.086	96.4944	117.73	117.959	122.848	97.3389	115.345	14.4637	14.8745	15.8763	14.2346	9.33325	8.62326	6.41273	3.62058
1.50019	101.317	98.5895	-51.0171	-52.7316	-57.4013	-53.8262	-49.9125	-55.1593	106.369	107.633	99.0528	102.355	111.562	113.713	87.4608	109.566	-53.8858	-55.3452	-42.5959	-54.6478	-68.853	-71.1477	-73.4926	-78.8204
2.00015	101.772	97.7807	-58.4802	-60.9511	-59.0126	-62.861	-53.5589	-65.2072	102.723	111.73	105.471	113.464	105.364	115.262	40.8779	38.3423	-84.9997	-84.7139	-84.0464	-83.5925	-86.2896	-87.0305	-90.023	-91.7044
2.50011	99.8622	96.1003	-57.27	-59.5896	-61.8899	-60.0987	-65.8757	-67.4761	107.566	104.512	37.4798	34.173	80.8876	77.5661	-82.6897	-88.767	-86.9255	-87.8433	-81.1721	-83.2395	-88.9367	-88.4691	-89.2127	-91.6234
3.00008	89.1734	89.3277	-54.4461	-61.3545	-61.1993	-62.6308	-62.1483	-68.2864	105.037	103.362	-83.6177	-81.8528	9.97002	8.93091	-87.5516	-87.0654	-80.7268	-83.0288	-76.4824	-77.7935	-83.4698	-84.6135	-87.511	-87.8149
3.50004	77.5483	75.5262	-59.7409	-62.6656	-65.2276	-62.861	-65.8757	-67.8812	92.8209	79.5288	-90.4757	-93.0475	-95.7631	-95.6481	-86.174	-84.9586	-78.139	-76.2283	-74.2132	-77.8944	-79.384	-83.923	-82.082	-83.1151
4	24.4732	19.3687	-69.4227	-73.5577	-72.1907	-70.5146	-72.2772	-70.4742	30.4772	20.414	-86.8955	-91.686	-99.3886	-99.6763	-87.3895	-86.9033	-73.7458	-79.2975	-75.5747	-80.567	-82.0887	-81.8513	-77.7063	-80.279
